# Supplementary material for: A Pilot Analysis of Whole Transcriptome of Human Cryopreserved Sperm
Source: Int J Mol Sci. 2024 Apr 8;25(7):4131. doi: 10.3390/ijms25074131 (PMC11012871; doi:10.3390/ijms25074131)
Supplement: Supplementary file 1 [file ijms-25-04131-s001.zip]

Archive with 5 entries (5 files):
- Table S1 rev.pdf
- Table S2 rev.pdf
- Table S3 rev.pdf
- Table S4 rev.pdf
- Table S5.pdf
